# Supplementary material for: Combined Transcriptome and Lipidomic Analyses of Lipid Biosynthesis in Macadamia ternifolia Nuts
Source: Life (Basel). 2021 Dec 18;11(12):1431. doi: 10.3390/life11121431 (PMC8707767; doi:10.3390/life11121431)
Supplement: Supplementary file 1 [file life-11-01431-s001.zip]

Archive with 1 entries (1 files):
- life-1470828-supplementary.pdf
